# Supplementary material for: Tau‐targeting nanoparticles for treatment of Alzheimer's disease
Source: Exploration (Beijing). 2024 Jun 21;5(2):20230137. doi: 10.1002/EXP.20230137 (PMC12087395; doi:10.1002/EXP.20230137)
Supplement: Supplementary file 1 — Supporting Information [file EXP2-5-20230137-s001.xlsx]

## Sheet: Sheet1
Clinical Trials that Employ Tau for Brain Imaging and Developing Diagnostics
Clinical Trial Title	Goal(s) of Clinical Trial	Phase	Additional Info
Evaluation of Tau Protein in the Brain of Participants With Alzheimer's Disease Compared to Healthy Participants	1) Develop images of tau pathology by utilizing the positron emission tomography (PET) radioligand, [18F]MNI-1020 2) Determine the safety of [18F]MNI-1020 injections in patients with AD 3) Compare the distribution of tau (using [18F]MNI-1020) and the distribution of amyloid-beta (using florbetapir) in participants with probable AD	Early Phase 1
UAB Alzheimer's Disease Center Core Cohort - Tau Imaging Substudy (AV1451 ADC)	Utilize the PET tracer, AV-1451 to measure the concentration and distribution of pathological tau deposition in AD participants	Phase 1
Imaging Tau in Alzheimer's Disease and Normal Aging	1) Determine the correlation between tau tangles and cognitive impairment in elderly participants with and without AD 2) Identify the relationship between tau tangles, neurodegenration and inflammation by comparing CSF and PET biomarkers	Phase 2
Tau Brain Imaging in Typical and Atypical Alzheimer's Disease (AD) (TEPTAU)	Utilize tau targeting PET imaging with [18F]-T807 to examine the density and distribution pattern of aggregated tau	Phase 2
Quantitative Evaluation of [18F]T807 as a Potential PET Radioligand for Imaging Tau in Patients With Alzheimer's Disease	Further characterize [18F]T807, an investigational PET radioligand for imaging tau	Phase 1
Evaluation Comparing Two Tau PET Radiotracers, [18F]PI-2620 and [18F]GTP1, in Subjects With Normal Condition or Prodromal to Moderate Alzheimer's Disease	Compare the function of two PET radiotracers for brain tau burden, [18F]PI-2620 and [18F]GTP1, in subjects with normal cognition or AD	Phase 1
Evaluation of [11C]RO6924963, [11C]RO6931643, and [18F]RO6958948 as Tracers for Positron Emission Tomography (PET) Imaging of Tau in Healthy and Alzheimer's Disease (AD) Participants	Investigate the functionality of the PET imaging tracers, [11C]RO6924963, [11C]RO6931643, [18F]RO6958948, developed to detect tau pathology in the brain	Phase 1
Ectosomes, New Biomarkers of Tau Pathology? (ECTAUSOME)	Study the presence of tau tangles in the extracellular vesicles of the CSF and determine whether this is a viable means for early diagnosis of AD	N/A
Evaluating the Relationship Between Tau PET Imaging and CSF Biomarkers of AD (Alzheimer Disease) in Humans (ADRCproj1)	1) Evaluate the efficacy of a new PET radioactive compound to detect tau tangles in the brain 2) Determine if the number of tau tangles is correlated with CSF biomarkers and congitive status	N/A
F 18 T807 Tau PET Imaging of Alzheimer's Disease (T807IND)	1) Develop a tau imaging technique that can diagnose the early stages of cognitive decline before the occurrence of dementia	N/A
Longitudinal Evaluation of [18F]GTP1 as a PET Radioligand for Imaging Tau in the Brain of Participants With Alzheimer’s Disease Compared to Healthy Participants	1) Evaluate the imaging characteristics of the tau PET radioligand [18F] Genentech Tau Probe 1 (GTP1) in the brain of participants with prodromal, mild, and moderate Alzheimer’s disease compared to healthy participants 2) Determine the change over time in tau burden by utilizing the tau targeted radiopharmaceutical, [18F]GTP1	Phase 1
Phase 1 Evaluation of [18F]MK-6240 PET as an Imaging Marker for Tau Protein	Evaluate [18F]MK-6240, a tau targeted radiopharmaceutical	Early Phase 1
Health and Aging Brain Study: Health Disparities Tau Positron Emission Tomography (PET) Scan Study	1) Examine the prevalence of tau burden in participants enrolled in the Health and Aging Brain Study: Health Disparities Project 2) Understand how the brain ages and formulate more effective diagnostics and treatments for multi-ethnic cohorts	N/A
Evaluating the Relationship Between Tau PET Imaging and CSF Biomarkers of AD in Humans (ADRCproj1)	1) Evaluate the efficacy of the radioactive compound, F18 T807, in measuring the number of tau tangles in the brain 2) Determine if the number of tau tangles in the brain has a correlation with cognitive status or CSF biomarkers	N/A
Orexin and Tau Pathology in Cognitively Normal Elderly	Determine whether the onset of tauopathy in the locus coeruleus results in downregulation of orexin receptors, which leads to neurodegeneration	N/A	The downregulation of orexin receptors leads to an increase in the production of orexin-A and results in changes to homeostasis, such as sleeping patterns and body temperature
Alzheimer’s Disease: Clinical Investigation and Neuroimage Studies Including 18F-PM-PBB3 and 18F-florbetapir (AV-45) PET Examination (PMPBB3/AV45)	Utilize 18F-PM-PBB3 to study the tau protein deposition patterns in patients with AD and healthy controls	N/A
A Longitudinal Evaluation of a Radiotracer for Use in Tau Tracking	Evaluate the tau PET radioligand [18F]MK-6240’s imaging ability in Alzheimer’s disease (AD), Mild Cognitive Impairment (MCI), and Healthy Volunteer (HV) subjects	Phase 2
Evaluation of Imaging Characteristics of [18F]PI-2620 PET in AD and PSP Patients Using High and Low Specific Activity	Visually assess and quantitatively compare brain PET images obtained after application of [18F]PI-2620 with different specific activities	Phase 1
University of Washington Alzheimer's Disease Research Center (UW ADRC) Imaging & Biomarker Core	Employ the tau PET radiotracer [18F]MK-6240 to investigate brain degeneration and the phenotype of cerebral brain regions in AD participants	N/A
Retinal Nerve Fiber Layer Thickness and Cerebrospinal Fluid Aβ/Tau	1) Test the hypothesis that retinal nerve fiber layer (RNFL) thickness is correlated with Aβ and tau concentration of cerebrospinal fluid in an older population 2) Determine if RNFL thickness is an AD biomarker	N/A
APOE in the Predisposition to, Protection From, and Prevention of Alzheimer's Disease	1) Track changes in the brain related to AD by utilizing amyloid and tau PET scans 2) Utilize tau pathophysiology to further study the genetic risk of older adults developing AD due to their APOE genotype	N/A
Tau Tracer Comparison in Healthy Controls and Alzheimer's Disease Patients	Identify a new radioligand for imaging of tauopathy in AD by comparing the efficacy of [18F]RO-948 and [18F]MK-6240	N/A
Topography Staging and Dual Phase Image Quantification of Tau PET in Cognitive Impairment Subjects	1) Evaluate new quantitative methods with tau PET image tracer, F-18 PMPBB3 2) Utilize dual phase scanning protocols to extract blood flow and tau protein binding information 3) Investigate the pathophysiology of tau protein in dementia disease 4) Investigate the correlation between tau protein neurofibrillary tangles and amyloid deposition	Phase 2
Cognitive Decline and Alzheimer's Disease in the Dallas Lifespan Brain Study	1) Conduct tau PET scans using the radiopharmaceutical Flortaucipir F18 ([18F]AV-1451) 2) Determine tau deposition across adults of different ages 3) Asses the relationship of current tau burden to cognitive function and amyloid deposition	Phase 2
F 18 T807 Tau PET Imaging of Progressive Posterior Cortical Dysfunction (IND 123119, Protocol E) (Protocol E)	1) Characterize uptake and binding of the tau imaging compound, 18F-AV-1451 2) Further develop tau imaging as a significant biomarker in the diagnosis of AD	N/A
CNS Tau Kinetics in Healthy Aging and Alzheimer's Disease	Investigate tau synthesis, transport, and clearance in the human body in order to determine earlier diagnosis methods and evaluate AD treatments’ efficacy	N/A
Evaluation of [18F]MNI-952 as a Potential PET Radioligand for Imaging Tau Protein in the Brain	1) Evaluate the uptake, safety, pharmacokinetics of [18F]MNI-952, a tau targeted PET radioligand 2) Compare the distribution of tau (using [18F]MNI-952 and florbetapir) in AD subjects.	Early Phase 1
Phase 0 Evaluation of [18F]MNI-958 as a Potential PET Radioligand for Imaging Tau Protein in the Brain	Evaluate the imaging and diagnostic efficacy of the tau targeted PET radioligand, [18F]MNI-958	Early Phase 1
F 18 T807 Tau PET Imaging in Dominantly Inherited Alzheimer's Network (DIAN Project) (AV ADAD)	1) Evaluate the efficacy of F 18 T 807 in identifying brain tau tangles 2) Determine if there is a correlation between amount of brain tau tangles and cognitive status	N/A
The Influence of Vascular Burden, Amyloid Plaque and Tau Protein in Patients With Vascular Cognitive Impairment and Dementia With Tauopathy	Investigate the relationships between vascular injury, amyloid plaque, and tau protein and cognitive impairment	Phase 2
A Biomarker Database to Investigate Blood-Based and Digital Biomarkers in Participants Screened for Alzheimer's Disease (Bio-Hermes)	Determine if there is a correlation between digital tests, blood amyloid-beta, p-tau and neurofilament biomarkers	N/A
A Phase I [18F]THK-5351 Positron Emission Tomography Study in Healthy Subjects and Alzheimer's Disease	Evaluate biodistribution, pharmacokinetics and safety of [18F]THK-5351 PET imaging of abnormal tau protein in the brain	Phase 1
A Phase 0, Open Label, Multi-Center, Exploratory and Safety Study of [F-18]T808 (T808)	Determine the efficacy of [F-18]T808 to identify tau protein aggregates in AD	Early Phase 1
F 18 T807 Tau PET Imaging of Frontotemporal Dementia (FTD)	Evaluate tau distribution in the brain of subjects with FTD by utilizing F 18 T807 tau PET imaging	Phase 2
Biomarker Study to Diagnose Alzheimer's Disease (ADAM)	Utilize serum oligomeric beta-amyloid 42 and CSF monomeric beta-amyloid 42, total tau and phosphorylated tau, and brain MRI & PET to diagnose AD	N/A
Tau PET Imaging in Atypical Dementias	Demonstrate the efficacy of F-AV-1451 to map tau pathology and measure tau deposition levels	Phase 1
Imaging Characteristics of a Follow-up 18F-AV-1451 Scan	Assess the rate of change of tau deposition over time by utilizing flortaucipir imaging	Phase 2
18F-AV-1451 Autopsy Study	Test the relationship between ante-mortem flortaucipir PET imaging and tau neurofibrillary pathology associated with AD, as measured at autopsy	Phase 3
[18F]THK-5351 Positron Emission Computed Tomography Study of Normal, Mild Cognitive Impairment, Alzheimer's Disease and Other Neurodegenerative Disease	Evaluate the efficacy of [18F]THK-5351 to detect the accumulation of abnormal tau protein in the brain and assess the rate of change of tau deposition over time	Phase 2
Evaluation of [18F]MNI-815 as a Potential PET Radioligand for Imaging Tau Protein in the Brain of Patients With Tauopathies	Utilize [18F]MNI-815, a PET radioligand, to produce tau imaging	Early Phase 1
TAU PET Imaging in Northern Manhattan Study of Metabolism and Mind (TAUPET)	Utilize the tau binder, 18F-THK-5351, for live imaging of tau in the brain of AD patients	Phase 2
Follow up 18F-AV-1451 Scan in Confirmatory Cohort Subjects From Study 18F-AV-1451-A05	Investigate the change of tau deposition via flortaucipir F 18 uptake over time	Phase 2
MECHANISMS OF NEURONAL RESILIENCE IN ALZHEIMER'S DISEASE AND ITS FOCAL VARIANTS: A PET/MR STUDY (PET-AL)	1) Study tau lesion regions with 18F-AV-1451 PET brain imaging 2) Investigate the correlation between tau lesion distribution and neural network functionality/corresponding neuroanatomy 3) Analyze relationship between tau-tau phosphorylated proteins in CSF and lesions shown in PET	N/A
MRI and PET Biomarkers for Cognitive Decline in Older Adults	1) Examine the relationship between tau protein in the brain and cognitive decline 2) Analyze the tau accumulation in the brain using the investigational agent, MK-6240	Phase 3
Cerebrospinal Fluid (CSF) Biomarkers Alzheimer's Disease (AD) and Non-AD Dementias	Determine a cutoff value for the CSF tau to amyloid-beta 42 ratio so that AD patients can be differentiated from healthy elderly control subjects	N/A
A Novel Tau Tracer in Young Onset Dementia	1) Utilize 18F-PM-PBB3 tau tracer imaging to understand the mean tau deposition and intensity in different regions of interest in young-onset dementia participants 2) Determine the relationship between tau deposition/intensity and cognition	Phase 1 and Phase 2
Synaptic Injury and Functional Connectivity in Alzheimer's Disease	Measure CSF levels of tau and p-tau 181	N/A
Tau Imaging with JNJ067	Assess the efficacy of a new PET radiopharmaceutical, [18F] JNJ067, to image tau	Early Phase 1
Locus-coeruleus Function in Normal Elderly and AD Risk (LEAD)	1) Test whether locus coeruleus (LC) dysfunction can be measured in preclinical AD stages by LC targeted imaging 2) Possibly identify a new mechanism by which tau pathology contributes to sleep and attention dysfunction and may provide a new therapeutic target for AD prevention 3) Measure levels of hyperphosphorylated tau	N/A
A Phase 0, Open Label, Multi-center Exploratory and Safety Study of [F-18]T807	Determine the efficacy of [F-18]T807 to identify tau protein aggregates in AD	Early Phase 1
Imaging Tau Deposition in the Brain of Elderly Subjects (Add-Tau)	1) Utilize the novel PET tracer, 18-F-AV-1451, to study tau protein deposition in vivo in subjects 2) Determine the relationship between tau deposition and neuronal integrity & cognitive impairment	N/A
Exploratory Evaluation of Flortaucipir Injection in Healthy Volunteers and Cognitively Impaired Subjects	Evaluate the tau protein binding properties, whole-body biodistribution, uptake, retention and safety of 18F-AV-1451 injection	Early Phase 1
Longitudinal Changes of [18F]PI-2620 Positron Emission Tomography in Subjects With Cognitively Normal, Mild Cognitive Impairment and Alzheimer's Disease	Evaluate the functionality of [18F]PI-2620, a tau targeted PET radioligand	Phase 2
Markers of Alzheimers Disease After Propofol or Isoflurane Anesthesia (MAD-PIA)	1) Determine whether inhalational anesthetic agents accelerate Alzheimer’s disease pathogenesis in humans 2) Measure ratio of cerebrospinal fluid tau to amyloid beta	Phase 1
The Diagnostic Cut-off Value of Core Biomarkers of Alzheimer's Disease	Establish the best cut-off value of cerebrospinal fluid (CSF) and blood beta-amyloid, total tau, phosphorylated tau, inflammatory factors etc. in diagnosis of AD	N/A
18F-AV-1451 High Resolution Autopsy Study	Examine the relationship between imaging results detected on a 18F-AV-1451 PET scan and tau pathology found at autopsy within six months of imaging	Phase 1
Cholinergic Markers Alzheimer's Disease (CHOLINE)	Determine whether there is a positive correlation between CSF acetylcholinesterase (AchE-a) AchE-a and CSF tau, phosphorylated-tau and amyloid-beta	N/A
Analysis of 18F-AV-1451 PET Imaging in Cognitively Healthy, MCI, and AD Subjects (MCI)	Assess the rate of change of tau deposition as measured by flortaucipir uptake over time	Phases 2 & 3
Risk Prediction for Alzheimer Dementia With Brain Imaging and Genetics	1) Research how trauma, PTSD and mild traumatic brain injury can increase the risk of developing AD later in life 2) Measure tau proteins and beta amyloid plaques as measured by PET scans 3) Determine cortical thickness as measured by MRI scans	N/A
Detection of Alzheimer's Disease (AD)-Related Seeds for AD Diagnosis	1) Examine the efficacy of the AD-seeds-detector in differentiating AD participants from normal control and non-AD dementia participants by detecting small Aβ and tau seeds in plasma 2) Utilize the AD-seeds-detector to identiy minute amounts of amyloid-beta and tau seeds in plasma with high sensitivity and specificity for the accurate diagnosis of AD	N/A	The AD-seeds-detector was developed by combining a fluorescence microplate reader with an oscillating mixer or water-bath-type ultrasonicator
Evaluation of [18F]PI-2620 as a Potential Positron Emission Computed Tomography Radioligand for Imaging Tau Protein in the Brain	1) Evaluate the functionality of [18F]PI-2620, a tau targeted positron emission computed tomography radioligand 2) Assess the efficacy of [18F]PI-2620 to measure the rate of change of tau deposition	Early Phase 1
Alzheimers Disease and Neuromarkers in Patients With Acute Hip Fractures (ADhipfract)	Examine the concentrations of AD biomarkers (beta-amyloid and tau) in CSF and plasma to verify AD diagnosis in patients with acute hip fracture	N/A
18F-PM-PBB3 PET Study in Tauopathy Including Alzheimer's Disease, Other Dementias and Normal Controls	Evaluate the functionality of the tau imaging ligand (F-18)	Early Phase 1
Investigating the Impact of Alzheimer's Disease Diagnostics in British Columbia (IMPACT-AD BC)	1) Examine the relevance of cerebrospinal fluid (CSF) testing for core AD biomarkers on clinical decision making, diagnosis and health system utilization 2) Measure amyloid-beta peptide 1-42, amyloid beta peptide 1-40 and total tau in CSF	N/A
Innovative Biomarkers in Alzheimer's Disease and Frontotemporal Dementia (FTD): Preventative and Personalized	Explore the prospects of utilizing other proteins, in addition to tau, as biomarkers for FTD and AD	N/A
A Study of Brain Aging in Vietnam War Veterans (DOD-ADNI)	1) Examine the relationships between traumatic brain injury (TBI), post traumatic stress disorder (PTSD), and the occurrence of AD in veterans 2) Analyze rates of change in cerebrospinal fluid (CSF) amyloid beta and CSF tau/p-tau levels 3) Monitor rate of change of tau deposition with 18F-AV-1451 (tau PET neuroimaging agent)	N/A
Smell, Voice and Nasal Swabs as Markers for Neuro-degenerative Disorders	Determine if nasal swabs can produce a reliable sample for investigating cytology and immunohistochemistry for alpha-synuclein, amyloid-beta, and p-tau staining	N/A
A Study of the Biodistribution and Safety of [18F]GTP1 in Healthy Japanese Participants	Evaluate the biodistribution, safety and tolerability of a single dose of [18F]GTP1, a tau targeted radiopharmaceutical, in healthy Japanese participants	Phase 1
FDDNP Protocol for Visualizing Brain Proteinopathies to Assist in the Diagnosis of Persons With Suspected CTE and AD (FDDNP)	Evaluate the safety and efficacy of [F-18]FDDNP, a PET imaging radiotracer, to produce images of tau & amyloid deposition and predict clinical decline in AD patients	N/A
PET Measures of CSF Clearance in Preclinical Alzheimer's Disease	Utilize [18F]MK-6240 to visualize CSF clearance and measure the amount of tau & amyloid proteins in the brain	N/A
Olfactory Neuroepithelial Tissue of Alzheimer Disease	Evaluate the olfactory neuroepithelium as a biomarker for AD by measuring the pathological concentrations of beta-amyloid protein, tau protein, and microRNA 206	N/A
Clinical Evaluation of [18F]APN-1607 PET Uptake in Alzheimer's Disease Patients	Evaluate the functionality of [18F]APN-1607, a PET radiopharmaceutical for fibrillar tau, uptake in subjects with AD dementia	Early Phase 1
A Pilot Open Labeled Study of Tacrolimus in Alzheimer's Disease.	Investigate the neurobiological effect of tacrolimus in people with MCI and dementia due to AD by measuring biomarkers of target engagement in immune response, amyloid-beta, tau, neurodegeneration in CSF, and cognition	Phase 2
Evaluation of [18F]MNI-777 PET as a Marker of Tau Pathology in Subjects With Tauopathies Compared to Healthy Subjects	Assess the functionalities of [18F]MNI-777, a PET imaging agent, in detecting tau pathology in the brain	Phase 1
Multi-Center Development of a Novel Diagnostic Test for Alzheimer's Disease (DTAD)	1) Determine the efficacy of employing single injections of Pramlintide (blood-based test) for early diagnosis of AD 2) Measure plasma amyloid-beta and tau concentrations	Early Phase 1
Neurofilament Light Chains and Cognitive Impairment in Chronic Psychiatric Disease (Nfl_COG)	Evaluate the possibility of utilizing neurofilament light chains as a diagnostic marker for AD and to measure serum total tau protein concentrations	N/A
Relationship Between Protein Biomarkers in Cerebrospinal Fluid and Alzheimer&Apos;s Disease in Patients With Depression (LIDEAL)	1) Examine the relationship between depression subtypes and CSF biomarkers, neuropsychological tests, and AD development 2) Measure changes in amyloid-beta 1-42, total tau protein, and phosphorylated tau protein in CSF	N/A
Evaluation of [18F]MNI-1126 as an Imaging Marker for Synaptic Density Loss	1) Examine the efficacy of [18F]MNI-1126 in investigating synaptic density loss 2) Employ [18F]MNI-1126 to measure regional tau deposition	Phase 1
Clinical Evaluation of Flortaucipir F 18	Assess the safety and efficacy of F 18 for PET tau imaging	Phase 2
Alzheimer's Disease Neuroimaging Initiative 3 (ADNI3) Protocol (ADNI3)	1) Examine the correlations between the clinical, cognitive, imaging, genetic and biochemical AD biomarkers 2) Analyze change in tau deposition as measured by 18F-AV-1451 and CSF tau biomarkers	N/A
The Swedish BioFINDER 2 Study (BioFINDER2)	Examine how tau pathogenesis propels the progression of dementia	N/A
Alzheimer's Disease Neuroimaging Initiative 2 (ADNI2)	1) Develop comprehensive knowledge required for diagnosing AD, monitoring pathogenesis, and determining treatment efficacy 2) Measure rate of change of tau and tau deposition with flortaucipir (18F-AV-1451)	N/A
Tau PET Imaging in African Americans	1) Gather comprehensive information about imaging tests in racially diverse individuals with normal cognition and dementia 2) Measure percentage of each of the three groups with tau positive scans	Phase 2
CNS and Plasma Amyloid-Beta Kinetics in Alzheimer's Disease	Study how amyloid-beta is made, transported and cleared in the human body and measure CSF tau/p-tau	N/A
Study of Phosphorylated Metabolism Profile as Predictive Biomarker of Cognitive Decline in Memory Complaint.	Explore the phosphorylated metabolism patterns as predictive biomarkers of cognitive decline in patients with memory issues and analyze correlations between brain metabolites & CSF biomarkers such as beta-amyloid, tau protein, and phosphorylated-tau protein	N/A
Cohort Study of Adult Patients With Down Syndrome at Risk of Developing Alzheimer's Disease (TriAL21)	Study the factors influencing the age of onset of AD in participants with Down Syndrome and monitor AD CSF biomarker levels (1-40 beta-amyloid, 1-42 beta-amyloid, tau, and phosphorylated tau)	N/A
PUMCH Dementia Longitudinal Cohort Study	1) Study risk factors, symptoms, and changes in cognition and biomarkers to develop more effective preventive measures, diagnostics, and treatments for participants with dementia in China 2) Analyze concentration of beta-amyloid, tau and phospho-tau in CSF of patients with dementia and controls	N/A
Evaluation of a Computerized Complex Instrumental Activities of Daily Living Marker (NMI) (AltoidaML)	Evaluate the performance of the ALTOIDA™ System as a tool to assist physicians in diagnosing Alzheimer’s Disease in real-world clinical settings and analyze changes in CSF biomarkers such as tau and ptau181 values	N/A
Pathophysiology of Neurodegeneration in Late-life Depression (AV45+THK)	1) Identify the neurodegenerative pathophysiological relationships between depression and the onset of dementia 2) Detect underlying tau pathology by utilizing F-18-THK-5351 imaging	Phase 2
Trial-Ready Cohort-Down Syndrome (TRC-DS) (TRC-DS)	1) Analyze the relationships between cognitive measures and biomarkers of Alzheimer’s Disease (AD) in Down Syndrome participants 2) Analyze change in plasma tau biomarkers	N/A
Health Technology Assessment of Diagnostic Approaches in Alzheimer's Disease	Analyze diagnostic test accuracy of detecting CSF total tau, CSF phosphorylated tau, and CSF amyloid-beta 1-42	N/A
Longitudinal Evaluation of Amyloid Risk and Neurodegeneration - the LEARN Study (LEARN)	Evaluate the rate of cognitive change and measure change from baseline in CSF tau biomarkers	N/A
Triglyceride-rich Lipoprotein and Development of Dementia	1) Determine the relationship between triglyceride-rich lipoproteins and the development of dementia 2) Validate the diagnostic power and prognostic implication of ultra-low-concentration biomarkers (Aβ-40, Aβ-42 and tau) for dementia	N/A
Atlas of Retinal Imaging in Alzheimer's Study (ARIAS)	1) Evaluate the prospects of utilizing retinal imaging as diagnostic biomarkers for the risk, pathogenesis, and progression of AD 2) Analyze blood biomarkers such as phosphorylated tau	N/A
Genetic Studies of Early-onset Dementia	1) Identify genetic factors that contribute to risk and progression of early-onset dementia, Alzheimer’s Disease, and mild cognitive impairment across all ethnic groups 2) Measure changes in blood biomarkers (plasma amyloid beta and tau protein) and correlate data with onset and progression of memory loss/functional impairment	N/A

## Sheet: Sheet2
Clinical Trials that Monitor Tau Levels to Determine AD Treatment Efficacy
Clinical Trial Title	Goal(s)	Phase	Additional Info
Effect of Modulating Gamma Oscillations Using tACS	1) Implement the transcranial alternating current stimulating (tACS) stimulation intervention in patients with amyloid-positive PET 2) Observe changes in PET tau deposition, cerebral amyloid deposition, and microglia activation before and after tACS intervention	N/A
Feasibility and Effects of Valaciclovir Treatment in Persons With Early Alzheimer's Disease (VALZ-Pilot)	1) Investigate the efficacy of valaciclovir for treatment in AD or MCI participants 2) Analyze change in cerebrospinal fluid (CSF) total tau between samples taken before and after drug treatment	Phase 2
Memantine and Changes of Biological Markers and Brain PET Imaging in Alzheimer's Disease	1) Investigate the effects of daily dosing of memantine for 24 weeks versus placebo 2) Examine whether statistically significant differences of total tau or amyloid-beta 42 were found after treatment	Phase 4
A Study of LY3372689 to Assess the Safety, Tolerability, and Efficacy in Participants With Alzheimer's Disease	1) Assess the safety, tolerability and effect of study drug LY3372689 in participants with early symptomatic AD 2) Analyze brain tau deposition levels as measured by flortaucipir F18 PET scan	Phase 2
Senolytic Therapy to Modulate the Progression of Alzheimer's Disease (SToMP-AD) Study (SToMP-AD)	1) Determine the safety, feasibility, and efficacy of senolytics in older adults with amnestic mild cognitive impairment (MCI) or early-stage AD who are tau PET positive 2) Monitor tau levels in the brain via 18F AV1451 PET imaging	Phase 2
Therapeutic Role of Transcranial DCS in Alzheimer	1) Evaluate how transcranial direct current stimulation (tDCS) affects oxidative stress and brain damage biomarkers 2) Monitor the change in AD biomarkers’ concentrations (i.e. tau, beta-amyloid, lipid peroxidation)	N/A
Effects of Simvastatin on Biomarkers (SimBio)	1) Determine if the drug, simvastatin, can positively affect CSF AD biomarker proteins 2) Analyze change from baseline in cerebrospinal fluid (CSF) total tau, ptau 181, and amyloid-beta 42 at 1 year	Phase 4
PTI-125 for Mild-to-moderate Alzheimer's Disease Patients	1) Investigate the safety of administrations of PTI-125 with either placebo oral tablet, Simulfilam 100 mg tablet, or Simufilam 50 mg oral tablet 2) Analyze change from baseline in CSF total tau and p-tau 181	Phase 2
Biomarker Effects of ALZ-801 in APOE4 Carriers With Early Alzheimer's Disease	1) Investigate the effects of oral ALZ-801 on AD biomarkers in subjects with early AD caused by abnormal APOE genotypes 2) Evaluate the efficacy, safety/tolerability, and pharmacokinetics of ALZ-801 3) Analyze percent change from baseline in p-tau181	Phase 2
To Evaluate Safety, Tolerability and Pharmacological Effects of PU AD in Subjects With Mild AD Dementia	1) Assess safety, tolerability and pharmacological effects of oral PU AD (dihydrochloride salt) in subjects with mild AD 2) Analyze change in ratio of CSF p-tau to total tau over time	Phase 2
Valproic Acid in Subjects With Intact Cognition - Proof of Concept Study (VPA)	1) Evaluate the safety and biological effects of valproic acid on clusterin expression in cognitively-intact, healthy, elderly subjects 2) Measure change in cerebrospinal fluid p-tau levels	Early Phase 1	Recently, mutations in clusterin have been linked with a higher risk of developing AD. Valproic acid may prevent or reverse clusterin mutations
Clinical Trial to Explore the the Amyloid Beta Draining Effect of Thiethylperazine (TEP) in Subjects With Newly Diagnosed Early-to-mild Dementia Due to Alzheimer's Disease (AD) in Comparison to Healthy Volunteers (drainAD)	1) Test the efficacy and safety of thiethylperazine (TEP) in subjects with early onset AD 2) Assess whether TEP is able to inhibit amyloid-beta accumulation in the brain by enhancing the transport of amyloid-beta peptides from the brain into the blood 3) Investigate the effect of TEP on CSF levels of phosphoTau181 and total tau	Phase 2
A Phase 2a Study to Evaluate the Effect of Rilapladib (SB-659032) in Alzheimer's Disease	1) Investigate the effects of rilapladib on cognitive function and AD biomarkers 2) Measure change from baseline in CSF tau and p-tau measures at week 24	Phase 2
Simufilam (PTI-125), 100 mg, for Mild-to-moderate Alzheimer's Disease Patients (PTI-125)	1) Evaluate the safety of simufilam (PTI-125) and its effects on AD biomarkers, cognition and neuropsychiatric symptoms in AD patients 2) Measure change from baseline in CSF p-tau, total tau, and amyloid-beta 42 during first 6 months	Phase 2
A Phase IIa Multi-Center Study of 18F-FDG PET, Safety, and Tolerability of AZD0530 in Mild Alzheimer's Disease	1) Test the potential benefit and efficacy of AZD0530, an inhibitor of Src and Abl family kinases, for Alzheimer’s disease modification 2) Montior change in concentrations of tau, p-tau, and amyloid-beta 1-42 in CSF	Phase 2
An Extension Study to Evaluate the Long-Term Safety and Tolerability of JNJ-54861911 in Participants in the Early Alzheimer's Disease Spectrum	1) Assess the safety and tolerability of JNJ-54861911 in participants with early AD 2) Measure percent change from baseline in CSF tau protein and p-tau protein level	Phase 2
Montelukast Therapy on Alzheimer's Disease	1) Evaluate the effect of montelukast in participants with early AD dementia 2) Measure change in CSF tau protein in patients with AD	Phase 2	Research studies have shown that higher levels of Montelukast (cysteinyl leukotriene receptor antagonist) mitigates inflammatory processes, neuronal injury, and amyloid-beta 42 protein accumulation
A Clinical Trial of AAV2-BDNF Gene Therapy in Early Alzheimer's Disease and Mild Cognitive Impairment	1) Test whether the continuous administration of Brain-Derived Neurotrophic Factor (BDNF), will slow or inhibit neuronal loss in brains of AD or MCI participants 2) Determine whether BDNF may preserve neurons from deteriorating 3) Measure change in CSF biomarkers such as CSF amyloid, tau and neurofilaments	Phase 1
Markers of Alzheimers Disease and Cognitive Outcomes After Perioperative Care (MADCO-PC)	1) Examine the effect of anesthesia on CSF biomarkers, neural networks, and corresponding neuroanatomical structures 2) Measure the change in CSF tau from the start of anesthesia/surgery to 24 hours later	Phase 4
Salsalate in Patients Mild to Moderate Alzheimer's Disease (SAL-AD)	1) Test the safety, tolerability, and effect of Salsalate on CSF proteins, and cognition in AD patients 2) Measure change in CSF concentrations of total tau, phosphorylated tau, and neurofilament light chain	Phase 1
Safety and Efficiency of Umbilical Cord-derived Mesenchymal Stem Cells(UC-MSC) in Patients With Alzheimer's Disease (SEMAD)	1) Evaluate the safety, tolerability, and efficacy of UC-MSC (human umbilical cord-derived mesenchymal stem cell) treatment in patients with Alzheimer’s Disease 2) Measure changes in CSF concentrations of amyloid-beta and tau	Phases 1 & 2
Trial of Rifaximin in Probable Alzheimer's Disease	1) Test the hypothesis that rifaximin will improve cognition and function in AD patients by decreasing blood ammonia and circulatory pro-inflammatory cytokines 2) Measure change in serum total tau and phosphorylated tau after 3 months of Rifaximin administration	Phase 2
Proof-of-Concept Study of a Selective p38 MAPK Alpha Inhibitor, Neflamapimod, in Subjects With Mild Alzheimer's Disease (REVERSE-SD)	1) Assess the effect of neflamapimod, an oral small molecule selective inhibitor of p38 alpha kinase, on memory function in AD participants 2) Measure change from baseline in total tau, p-tau 181 and ratio of phospho-tau to amyloid beta	Phase 2
Study to Evaluate the Effect of a Vegetal Oil on Cognitive Impairment	1) Assess if administration of a mixture of vegetal oils has a benefits participants with cognitive impairment or AD 2) Measure changes in tau-protein concentration in CSF	N/A
The Safety and The Efficacy Evaluation of NEUROSTEM®-AD in Patients With Alzheimer's Disease	1) Evaluate the safety, tolerability, and efficacy of NEUROSTEM®-AD (Human Umbilical Cord Blood Derived Mesenchymal Stem Cells) for treatment of AD dementia 2) Measure changes from baseline in amyloid beta and tau in cerebrospinal fluid	Phase 1
PTI-125 for Mild-to-moderate Alzheimer's Disease Patients	1) Investigate the safety, pharmacokinetics and effect of PTI-125 on AD CSF biomarkers 2) Analyze CSF assays for emyloid-beta 42, tau, YKL 40, and other AD biomarkers	Phase 2
Prevention of Cognitive Decline in ApoE4 Carriers With Subjective Cognitive Decline After EGCG and a Multimodal Intervention ((PENSA))	1) Assess the synergistic effects of multimodal intervention and epigallocatechin gallate (EGCG) in preserving cognition 2) Measure changes in tau protein concentrations, neurodegeneration, and inflammation	N/A
Deep Brain Stimulation in Alzheimer's Disease: Biomarkers and Dose Optimization	1) Examine the effect of deep brain stimulation on AD CSF biomarkers and PET neuroimaging in AD participants 2) Measure change in CSF levels of amyloid-beta and tau proteins	N/A
Lomecel-B Infusion Versus Placebo in Patients With Alzheimer's Disease	1) Assess the safety and efficacy of LMSCs (Longeveron Mesenchymal Stem Cells) for the treatment of subjects with clinically diagnosed Alzheimer’s Disease 2) Monitor CSF biomarkers of AD, such as tau, phosphorylated tau, and beta-amyloid	Phase 1
Safety and Tolerability of PQ912 in Subjects With Early Alzheimer's Disease (SAPHIR)	1) Assess the safety, tolerability and efficacy of oral PQ912 in subjects with AD 2) Measure change from baseline of total-tau and phospho-tau	Phase 2
Effects of LY450139, on the Progression of Alzheimer's Disease as Compared With Placebo (IDENTITY-2)	1) Analyze the effect of semagacestat (LY450139), a functional gamma-secretase inhibitor, on the progression of Alzheimer’s Disease 2) Measure change from baseline in CSF tau concentration	Phase 3	Inhibiting the enzyme gamma-secretase lowers the production of β-amyloid.
AHEAD 3-45 Study: A Study to Evaluate Efficacy and Safety of Treatment With Lecanemab in Participants With Preclinical Alzheimer's Disease and Elevated Amyloid and Also in Participants With Early Preclinical Alzheimer's Disease and Intermediate Amyloid	1) Evaluate the efficacy of lecanemab in reducing brain amyloid accumulation 2) Monitor change from baseline in tau concentrations via Positron Emission Tomography (PET)	Phase 3
A Study to Evaluate the Efficacy and Safety of Semorinemab in Patients With Prodromal to Mild Alzheimer's Disease	1) Evaluate the efficacy and safety of Semorinemab in participants with AD 2) Analyze change from baseline in brain tau burden as measured by [18F]GTP1-PET	Phase 2
Study Evaluating Safety, Tolerability, and PK of Multiple Ascending Doses of GC021109 in Subjects With Mild to Moderate Alzheimer's Disease	1) Evaluate the safety, tolerability, and pharmacokinetics of GC021109 in participants with AD 2) Determine the effect of multiple, increasing doses of GC021109 on AD biomarkers such as IL-12, amyloid β, and tau	Phase 1
Study of Nasal Insulin to Fight Forgetfulness - Short-Acting Insulin Aspart (SNIFF-Quick)	1) Evaluate intranasal insulin aspart’s effects on cognition, function, AD blood and CSF biomarkers (amyloid-beta, tau protein, and inflammatory markers)	Phase 1	Recent evidence shows that insulin is involved in normal memory processes and that insulin abnormalities may contribute to cognitive and brain changes associated with Alzheimer’s Disease (AD). The nasal route administration of insulin reaches the brain quickly and does not cause changes in blood sugar or insulin levels
A Study of Lanabecestat (LY3314814) in Participants With Mild Alzheimer's Disease Dementia (DAYBREAK-ALZ)	1) Evaluate the efficacy of lanabecestat in the treatment of AD 2) Analyze change from baseline in CSF biomarker total tau and phosphorylated tau	Phase 3
Brain Amyloid and Vascular Effects of Eicosapentaenoic Acid (BRAVE-EPA)	1) Evaluate the efficacy of icosapent ethyl (IPE), a purified form of the omega-3 fatty acid eicosapentaenoic acid (EPA), on improving brain blood flow and cognition and its effects on CSF AD biomarkers 2) Analyze changes in CSF beta-amyloid, total tau, and phosphorylated tau	Phases 2 & 3
Evaluating Liraglutide in Alzheimer's Disease (ELAD)	1) Evaluate the effects of liraglutide in participants with mild AD 2) Measure the changes in tau deposition in the hippocampal, entorhinal and other cortical regions	Phase 2
Safety, Tolerability and Abeta-specific Antibody Response of Repeated i.m. Injections of Adjuvanted CAD106 in Mild Alzheimer Patients	1) Evaluate the safety, tolerability and efficacy of CAD106 injections in improving amyloid-beta antibody responses in AD participants 2) Measure changes over time of the concentrations in amyloid-beta, total-tau, and phospho-tau in CSF	Phase 2
A Study of CNP520 Versus Placebo in Participants at Risk for the Onset of Clinical Symptoms of Alzheimer's Disease (GS2)	1) Determine the safety & efficacy of CNP520 on improving cognition and halting AD pathogenesis in at-risk AD participants 2) Analyze the change in neurofibrillary tangle burden, total tau and phosphorylated tau levels	Phases 2 & 3
A Study of Solanezumab (LY2062430) in Participants With Prodromal Alzheimer's Disease (ExpeditionPRO)	1) Investigate the safety and efficacy of solanezumab for treatment of AD 2) Analyze change from baseline in concentration of CSF amyloid-beta, CSF tau proteins and neocortical tau deposits	Phase 3
A Multiple-dose Study of Gantenerumab in Japanese Alzheimer&Apos;s Disease Patients	1) Evaluate the safety, tolerability, pharmacokinetics and pharmacodynamics of Gantenerumab for treatment of AD 2) Analyze change from baseline in plasma and CSF tau	Phase 1
Alzheimer's Disease Stem Cells Multiple Infusions	1) Assess the safety, tolerability, and efficacy of mesenchymal stem cell infusions for treatment of AD 2) Monitor serum tau protein and CSF tau protein levels over time	Phase 1
A Pilot Clinical Trial of Exendin-4 in Alzheimer's Disease	1) Determine the safety, tolerability and efficacy of Exendin-4 in improving cognition and normalizing blood and CSF AD biomarkers in AD individuals 2) Measure CSF total tau, phospho181-tau, and amyloid-beta 42	Phase 2
Randomized I/II Phase Study of ALZT-OP1 Combination Therapy in Alzheimer's Disease and Normal Healthy Volunteers	1) Evaluate the pharmacokinetics, pharmacodynamics, and efficacy of ALZT-OP1 for treatment of AD 2) Measure biomarker total tau and p-tau (Thr 231) in plasma and CSF	Phases 1 & 2
Modulation of Abeta Levels by GSK933776 in Alzheimer's Disease Patient	1) Evaluate the pharmacodynamics, safety and effects of GSK933776 on beta-amyloid levels in AD participants 2) Measure the changes of tau and p-tau 181 levels in CSF	N/A
A Study to Investigate Safety and Tolerability, Pharmacokinetics and Pharmacodynamics of JNJ-63733657 in Healthy Subjects and Subjects With Alzheimer's Disease	1) Assess the safety and tolerability of JNJ-63733657 in AD participants 2) Measure percent change from baseline in total, free, and bound tau (phosphorylation site) biomarkers fragments in CSF after the administration of JNJ-63733657	Phase 1
Study of LY2886721 in Mild Cognitive Impairment Due to Alzheimer's Disease or Mild Alzheimer's Disease	Evaluate the efficacy of LY2886721 for the treatment of AD and monitor percent changes in lumbar CSF tau and ptau-181 from baseline	Phases 1 & 2
Study Evaluating the Safety and Efficacy of Bapineuzumab in Alzheimer Disease Patients	1) Assess the safety and efficacy of bapineuzumab for treatment of AD 2) Analyze change from baseline in CSF phospho-tau levels at week 71	Phase 3
Simufilam 50 mg or 100 mg for Mild-to-Moderate Alzheimer's Disease (REFOCUS-ALZ)	1) Assess the safety and efficacy of simufilam (PTI-125) in enhancing cognition and slowing cognitive and functional decline in AD participants 2) Analyze changes from baseline in CSF neurogranin, neurofilament light chain, total tau, and p-tau 181	Phase 3
An Efficacy and Safety Trial of Verubecestat (MK-8931) in Mild to Moderate Alzheimer's Disease (P07738) (EPOCH)	Assess the efficacy and safety of verubecestat (MK-8931) for treatment of AD and evaluate changes in CSF concentrations of amyloid-beta related peptides, total tau, and phosphorylated tau (p-tau)	Phases 2 & 3
Ryan Companion Robot for Assisting Elderly People With Alzheimer's Disease	1) Investigate the prospects of employing a socially-assistive robot, Ryan Companionbot, for increasing the quality of life in AD patients 2) Measure blood phospho-tau levels during clinical trial	N/A
Senolytic Therapy to Modulate Progression of Alzheimer's Disease (SToMP-AD)	1) Investigate the synergistic effects of dasatinib (D) and quercetin (Q) [D+Q] for CSF penetration and treatment of AD 2) Analyze CSF tau and amyloid-beta protein levels	Phases 1 & 2
A Study of Gantenerumab in Participants With Prodromal Alzheimer's Disease (Scarlet Road)	1) Assess the safety, pharmacokinetics, and efficacy of gantenerumab (RO4909832) in improving cognition in AD participants 2) Measure percentage change from baseline in CSF biomarkers such as p-tau, amyloid beta 1-42, and total tau	Phase 3
Study of Octagam (Intravenous Immunoglobulin [IVIG]) 10% on the Treatment of Mild to Moderate Alzheimer's Disease	1) Assess the efficacy of octagam in reducing the accumulation of amyloid-beta peptides in CSF and facilitating the transport of amyloid-beta to the blood in AD participants 2) Analyze change from baseline in tau and phosphorylated tau in CSF	Phase 2
Efficacy and Safety of Plasma Exchange With 5% Albumin in Beta-amyloid Peptide Clearance in Cerebral Spinal Fluid	1) Assess the safety and efficacy of the plasma exchange with 5% albumin treatment in stimulating beta-amyloid clearance from CSF 2) Measure levels of tau and p-tau in CSF throughout the treatment phase and the follow-up phase	Phase 2
Study of Nasal Insulin to Fight Forgetfulness - Long-acting Insulin Detemir - 120 Days (SL120) (SL120)	1) Assess the efficacy of intranasally administered insulin detemir on preserving cognition and improving memory in AD participants 2) Analyze change in CSF and plasma biomarkers of AD such as amyloid-beta 42, total tau, and phosphorylated tau in each subject	Phase 2	Growing evidence suggests that insulin contributes to multiple brain functions and that insulin dysregulation can contribute to AD pathogenesis
Health Evaluation in African Americans Using RAS Therapy (HEART)	1) Assess the efficacy of Telmisartan, an FDA approved blood pressure medication, in preventing AD and stimulating the renin-angiotensin system to inhibit plaque accumulation in the brain of African Americans with AD 2) Analyze change in levels of cerebrospinal fluid total-tau and p-tau	Phase 1	Blood pressure medications have been associated with reduced risk of Alzheimer’s in Caucasians because they affect the renin-angiotensin system (RAS), and interact with blood flow and brain plaque
Brain Energy for Amyloid Transformation in Alzheimer's Disease Study (BEAT-AD)	1) Assess the effects of low-carbohydrate and low-fat diets in restoring cognition, CSF flow and normalizing biomarker levels 2) Measure the ratio of CSF Aβ42 to tau in the brain	N/A
Repurposing Bromocriptine for Abeta Metabolism in Alzheimer's Disease (REBRAnD)	1) Evaluate the safety and efficacy of an orally administered dose of TW-012R in patients with Alzheimer’s Disease bearing PSEN1 (presenilin 1) mutations (PSEN1-AD) 2) Measure plasma & CSF total tau and p-tau concentrations	Phases 1 & 2
Safety and Efficacy of Transcranial Electromagnetic Treatment Against Alzheimer's Disease	Determine the safety and efficacy of Transcranial Electromagnetic Treatment (TEMT) for treatment of AD and monitor blood and CSF AD biomarker levels, such as tau	N/A
A Study of LY3303560 in Participants With Early Symptomatic Alzheimer's Disease	Evaluate the safety and efficacy of the drug, LY3303560, in treatment of AD and measure change from baseline in aggregated tau deposition	Phase 2
A Study of LY3002813 in Participants With Early Symptomatic Alzheimer's Disease (TRAILBLAZER-ALZ)	Evaluate the safety, tolerability and efficacy of LY3002813 in AD treatment and measure change from baseline in brain tau deposition with flortaucipir F18 PET scan
Sleep Trial to Prevent Alzheimer's Disease (SToP-AD)	1) Determine if treatment with the sleep aid suvorexant can decrease the rate of amyloid-beta accumulation in the brain 2) Measure change in tau accumulation, plasma tau, plasma p-tau, CSF tau, and CSF p-tau	Phase 2
An Efficacy and Safety Study of ALZ-801 in APOE4/4 Early AD Subjects (APOLLOE4)	Evaluate the safety & efficacy of ALZ-801 in AD participants with abnormal APOE genotypes and monitor changes in CSF & plasma p-tau 181 levels	Phase 3
A Study to Test the Efficacy, Safety, and Tolerability of Bepranemab (UCB0107) in Patients With Mild Cognitive Impairment or Mild Alzheimer's Disease (AD)	Investigate the efficacy of bepranemab for treatment of (AD) and measure change from baseline in brain tau burden	Phase 2
Candesartan's Effects on Alzheimer's Disease And Related Biomarkers (CEDAR)	Investigate the efficacy of candesartan, a blood pressure medication, on preserving cognition in participants with AD or MCI and measure change in CSF tau (total and ptau) levels	Phase 2
A Biomarker-directed Study of XPro1595 in Patients With Mild to Moderate Alzheimer's	1) Assess the safety and efficacy of XPro1595 in normalizing inflammation biomarkers such as high sensitivity c-reactive protein (hs-CRP) in the treatment of AD 2) Measure changes from baseline in CSF fluid level of tau following 12 weeks of treatment with XPro1595	Phase 1	XPro1595 is an inhibitor of tumor necrosis factor (TNF), an inflammatory factor upregulated in Alzheimer’s pathology
Safety and Efficacy Study of Gantenerumab in Participants With Early Alzheimer's Disease (AD)	1) Evaluate the efficacy and safety of gantenerumab for treatment of AD 2) Measure change from baseline in brain tau load, CSF total tau, and CSF p-tau with tau PET scans	Phase 3
Lithium As a Treatment to Prevent Impairment of Cognition in Elders (LATTICE)	Examine whether lithium has anti-dementia properties and measure change from baseline CSF phospho tau levels over 2 years	Phase 4	Many studies suggest that lithium treatment may delay dementia onset or slow its progression
A Study of Gantenerumab in Participants With Mild Alzheimer Disease	Evaluate the efficacy and safety of gantenerumab in participants with mild Alzheimer Disease and monitor changes in CSF total tau and p-tau concentrations	Phase 3
Safety of SNK01 in Subjects With Mild Cognitive Impairment (MCI) and Alzheimer's Disease (ASK-AD)	Evaluate the safety, tolerability, and efficacy of SNK01 (autologous natural killer cell), in the treatment of MCI and AD by monitoring change(s) in CSF biomarkers such as amyloid beta 42, total-tau, and phosphorylated-tau	Phase 1
A Study to Evaluate Safety, Tolerability, and Efficacy of Lecanemab in Subjects With Early Alzheimer's Disease	1) Determine the clinical efficacy and optimal dose of lecanemab for treatment of AD 2) Measure change from baseline in CSF biomarkers such as total-tau and p-tau	Phase 2
Safety, Tolerability, Pharmacokinetic, and Pharmacodynamic Study of Oral ASN51 in Healthy Subjects and Subjects With Alzheimer's Disease	Assess the safety, tolerability, pharmacokinetics (PK) and pharmacodynamics (PD) of oral ASN51 in treatment of AD and measure change from baseline in total and phosphorylated CSF tau	Phase 1
SNIFF - 3-Week Aptar CPS Device	1) Examine the efficacy of an intranasal insulin delivery device on improving cognition and normalizing CSF AD biomarkers 2) Measure change in CSF levels of total tau, phospho-tau 181, and phospho-tau 217	Phase 2
Dominantly Inherited Alzheimer Network Trial: An Opportunity to Prevent Dementia. A Study of Potential Disease Modifying Treatments in Individuals at Risk for or With a Type of Early Onset Alzheimer's Disease Caused by a Genetic Mutation. (DIAN-TU)	Assess the safety, tolerability, and efficacy of gantenerumab and solanezumab in preserving cognition and normalizing biomarker levels (i.e., tau, p-tau) in participants with AD-causing mutations	Phases 2 & 3
SNIFF - Combo INI+EMPA Trial	1) Evaluate the singular and synergistic effects of intranasal insulin and sodium-glucose cotransporter type 2 inhibitor (SGLT2i) empagliflozin, for treatment of AD and MCI 2) Measure change in CSF levels of total tau and phospho-tau 181	Phase 2
Efficacy and Safety of Yangxue Qingnao Pills in the Treatment of Mild to Moderate Alzheimer's Disease	1) Evaluate the safety and effects of Yangxue Qingnao Pills on cognition, behavior, and quality of life in AD participants 2) Measure blood biomarkers including Aβ42, Aβ40, total tau, and p-tau181	Phase 2	AD animal models have shown that Yangxue Qingnao Pills have beneficial effects on learning and memory
Curcumin in Patients With Mild to Moderate Alzheimer's Disease	1) Examine the safety, tolerability, and efficacy of curcumin in preserving cognitive function and normalizing inflammation and oxidative stress 2) Measure amyloid-beta levels, tau levels, total plasma cholesterol, and plasma curcumin and metabolites	Phase 2	Curcumin has antioxidant, non-steroidal anti-inflammatory (NSAID), and cholesterol-lowering properties, making it a strong candidate for the treatment of AD.
The Study of Nasal Insulin in the Fight Against Forgetfulness (SNIFF)	1) Examine the effects of intranasal insulin (INI) on cognition, entorhinal cortex, hippocampal atrophy, CSF biomarkers, and AD pathophysiology 2) Quantify amyloid-beta and tau biomarkers in CSF	Phases 2 & 3
Randomized Trial of Low-dose Naproxen in Cognitively Intact Persons at Risk of Alzheimer's Dementia	Examine effect of treatment of low-dose naproxen in cognitively intact persons at risk of Alzheimer’s Dementia and monitor the change in concentrations of total tau protein, phosphorylated tau protein, amyloid beta 1-40, amyloid beta 1-42, and apolipoprotein E	Phase 2
Aβ Dynamics in LLMD	1) Evaluate the efficacy of the SSRI antidepressant, escitalopram, in reducing depressive symptoms, and therefore normalizing CSF AD biomarkers and delaying the development of AD 2) Measure changes in CSF p-tau and total tau (t-tau) biomarker levels	Phase 4
Evaluation of the Safety and Potential Therapeutic Effects After Intravenous Transplantation of CB-AC-02 in Patients With Alzheimer's Disease	Evaluate the safety and the potential therapeutic effects of CB-AC-02 Intravenous Transplantation in patients with Alzheimer’s Disease and measure changes in amyloid beta and tau amount (pg/mL) in CSF	Phases 1 & 2
Simufilam 100 mg for Mild-to-Moderate Alzheimer's Disease (RETHINK-ALZ)	1) Assess simufilam’s safety & efficacy in enhancing cognition, slowing cognitive and functional decline, mitigating neuropsychiatric symptoms, and normalizing plasma AD biomarkers in AD patients 2) Analyze changes from baseline in plasma p-tau181, neurodegeneration, and neuroinflammation	Phase 3
European Prevention of Alzheimer's Dementia (EPAD) Longitudinal Cohort Study (LCS) (EPAD-LCS)	1) Formulate comprehensive knowledge on the development of dementia, emerging treatments and preventive therapies 2) Encourage recruitment into EPAD clinical trials 3) Analyze change in cerebrospinal fluid (CSF) amyloid-beta, t-tau, and p-tau levels over time	N/A
Effect of Insulin Sensitizer Metformin on AD Biomarkers	Examine the effects of metformin on biochemical, neurophysiological, and cognitive biomarkers of AD and monitor changes in CSF total tau and phosphorylated tau concentrations	Phase 2	Evidence suggests that restoring insulin action in the brain may benefit cognition symptomatically and modify disease pathology
A Study of Crenezumab Versus Placebo in Preclinical Presenilin1 (PSEN1) E280A Mutation Carriers to Evaluate Efficacy and Safety in the Treatment of Autosomal-Dominant Alzheimer's Disease (AD), Including a Placebo-Treated Non-Carrier Cohort	1) Evaluate the efficacy and safety of Crenezumab in AD participants with the PSEN1 E280A autosomal-dominant mutation 2) Monitor rate of change in tau-based cerebral spinal fluid (CSF) biomarkers	Phase 2
Study Evaluating The Safety Of AAB-003 (PF-05236812) In Subjects With Alzheimer's Disease	1) Assess the safety, tolerability and pharmacokinetics of AAB-003 (PF-05236812) for treatment of AD 2) Analyze change from baseline in CSF tau and p-tau concentrations after 32 weeks of AAB-003 administration	Phase 1
Sirtuin-NAD Activator in Alzheimer's Disease	1) Evaluate the effects of MIB-626 on the sirtuin-NAD pathway, AD biomarkers, and on BBB penetration 2) Measure change in CSF and circulating concentrations of biomarkers of amyloid deposition (Aβ-42, Aβ-40), neuronal/axonal degeneration (t-tau, p-tau), synaptic function (neurogranin) and neuroinflammation (YKL40, GFAP)	Phases 1 & 2	Preclinical models showed that the upregulation of the sirtuin-NAD pathway could potentially prevent Alzheimer’s disease (AD) pathology by improving mitochondrial energetics; inducing a switch to non-amyloidogenic processing of amyloid precursor protein (APP) via increased α-secretase activity; reducing the synthesis of oligomerized amyloid-beta peptides; preventing microglia-dependent amyloid-be…
Evaluation of Safety of Contraloid Acetate in Patients With Mild Cognitive Impairment Due to Alzheimer's Disease	Evaluate safety of Contraloid in patients diagnosed with MCI due to AD and analyze change of biomarkers (p-tau, t-tau, and tau oligomers) in CSF & plasma	Phase 1
Amyloid Imaging And Safety Study Of ACC-001 In Subjects With Early Alzheimer's Disease	1) Assess safety, tolerability, and efficacy of ACC-001 & QS-21 to reduce brain amyloid depositions 2) Analyze change from baseline in CSF p-tau and total tau	Phase 2
Narcolepsy Protect Against Alzheimer's Disease? (PROTECMAN)	1) Determine if narcolepsy patients are protected from amyloid brain lesions (AD hallmark), due to the deficiency of orexin, which is often upregulated in AD 2) Measure CSF tau protein levels	N/A
Pilot Study About Extra Virgin Olive Oil "Coratina" in Mild Cognitive Impairment and Alzheimer's Disease Patients (EVOCAD)	Evaluate the ability of extra virgin olive oil to improve cerebral performance and normalize the concentrations of neurodegenerative biomarkers, such as tau and phospho tau in participants with AD	N/A	Recent evidence suggests that biophenols, such as extra virgin olive oil, are antagonists of neurodegeneration
A Randomized, Double-blind, Placebo-controlled Study to Assess Safety, Tolerability, Pharmacokinetics, Immunogenicity, and Pharmacodynamic Response of Repeated Intravenous Infusions of BAN2401 in Subjects With Mild Cognitive Impairment Due to Alzheimer's Disease and Mild Alzheimer's Disease	1) Assess the safety, tolerability, pharmacokinetics, immunogenicity, and pharmacodynamic response of repeated intravenous infusions of BAN2401 in subjects with MCI due to AD 2) Analyze the effect of repeated intravenous infusions of BAN2401 on CSF biomarkers such as total tau and p-tau	Phase 1
Effect of Neflamapimod on Brain Inflammation in Alzheimer's Disease Patients (VIP)	1) Evaluate the efficacy of neflamapimod in normalizing levels of inflammation & AD biomarkers and treating AD 2) Analyze blood and CSF biomarkers of inflammation such as p-tau	Phase 2
A Trial to Evaluate the Effects of BCG in Adults With MCI and Mild-to-Moderate AD	1) Evaluate the safety, tolerability, and efficacy of Bacillus Calmette-Guern (BCG) immunization in normalizing AD biomarkers in blood & CSF and in preserving neurocognitive functions 2) Measure change in concentration of AD pathophysiology markers in CSF and blood such as amyloid-beta, phospho-tau, total tau, and neurofilament light proteins	Phase 2
China Cognition and Aging Study (COAST)	1) Further investigate genetics, pathogenesis, and symptoms of dementia in order to develop more effective diagnostics and treatments for dementia patients in China 2) Analyze biomarker levels of phosphate tau, total tau and amyloid deposition in the hippocampus, plasma, CSF, saliva and urine	N/A
Transcranial Electromagnetic Treatment Against Alzheimer's Disease	1) Continue to evaluate the safety and efficacy of Transcranial Electromagnetic Treatment (TEMT) for treatment of AD 2) Analyze levels of blood and CSF Alzheimer’s markers (beta-amyloid and tau species)	N/A
Oral Fecal Microbiota Transplant Feasibility Study in Alzheimer's Disease (AMBITION)	Assess the safety and feasibility of an oral fecal microbiota transplant (FMT) intervention for AD and analyze changes in AD CSF biomarkers such as Aβ42, Aβ42/Aβ40, phosphorylated tau, total tau, YKL-40	Phase 1	Recent evidence indicates that gut microbiome composition in AD individuals is reduced in microbial diversity and genera that are more abundant in AD are associated with greater AD pathology while genera identified as less abundant in AD are associated with less AD pathology, as shown using CSF biomarkers
Effects of Atomoxetine in Mild Cognitive Impairment (ATX-001)	Evaluate the safety and effects of atomoxetine on thinking, behavior, CSF biomarkers (amyloid-beta and tau), inflammation, and neurodegeneration	Phase 2
Repurposing Nucleoside Reverse Transcriptase Inhibitors for Treatment of AD (LINE-AD)	1) Assess safety, tolerability, and efficacy of Emtriva (nucleoside reverse transcriptase inhibitor) for alleviating inflammation in the treatment of AD 2) Analyze change from baseline in CSF phosphorylated tau and amyloid-beta 42 ratios	Phase 1
ANAVEX2-73 for Treatment of Early Alzheimer's Disease	Evaluate the safety, pharmacokinetics, and efficacy of ANAVEX2-73 in preserving cognitive function, and normalizing AD biomarkers such as amyloid-beta, t-tau, p-tau, NFL, YKL-40	Phases 2 & 3
Safety and Efficacy of Plasma Transfusion From Exercise-trained Donors in Patients With Early Alzheimer's Disease (ExPlas)	1) Examine the safety, tolerability and effects of transfusing exercised plasma (ExPlas) from healthy adults to AD patients on cognition, hippocampal volume, cerebral blood flow, functional connectivity, and blood & CSF biomarkers 2) Analyze change in biomarkers in CSF such as amyloid-beta 1-42, amyloid-beta 1-40, phospho-tau and total tau	Phase 2
Immunoadsorption for Treatment of Alzheimer's Disease (IMAD)	1) Evaluate the efficacy of immunoadsorption for treatment of AD dementia and agonistic autoantibodies against alpha1A-adrenoceptor 2) Measure beta-amyloid and tau species concentrations	N/A
Disease Modifying Potential of 5mg of Melatonin on Cognition and Brain Health in Aging	1) Examine the efficacy of melatonin in improving Alzheimer’s Disease (AD) biomarkers and cognitive function in participants with mild cognitive impairment 2) Analyze p-tau/amyloid-beta 42 ratio and measure t-tau levels	N/A
Study of Nasal Insulin to Fight Forgetfulness - Long-acting Insulin Detemir - 21 Days (SNIFF-LONG 21)	Examine the effects of intranasally administered long-acting insulin detemir on cognition, memory and plasma AD biomarkers (i.e., total tau, p-tau, and amyloid-beta) in patients with Alzheimer’s Disease (AD) or amnestic mild cognitive impairment (aMCI)	Phase 2
Exploratory Efficacy Study of NEUROSTEM® in Subjects Who Control Group of NEUROSTEM®	1) Evaluate the use of NEUROSTEM® (human umbilical cord blood derived mesenchymal stem cells) for treatment of AD 2) Measure change from the baseline in CSF biomarkers, such as amyloid-beta 42, phosphorylated tau, and total tau	N/A
Intermittent Calorie Restriction, Insulin Resistance, and Biomarkers of Brain Function	1) Compare two forms of diet and their effects on insulin resistance and the brain 2) Measure CSF, plasma AD biomarkers such as amyloid-beta 1-42 and p181 tau	Phase 2
A Phase 2 Study to Evaluate Efficacy and Safety of AL002 in Participants With Early Alzheimer's Disease (INVOKE-2)	Evaluate the efficacy and safety of AL002 in participants with early Alzheimer’s Disease and monitor change in tau tangles as assessed by PET imaging	Phase 2
SEMA4D Blockade Safety and Brain Metabolic Activity in Alzheimer's Disease (AD) (SIGNAL-AD)	1) Investigate pepinemab's safety, tolerability and effects on cognition and brain metabolism in participants with early AD dementia 2) Measure CSF concentrations of tau and p-tau	Phases 1 & 2
Clinical Trial of Solanezumab for Older Individuals Who May be at Risk for Memory Loss (A4)	1) Determine if solanezumab can slow the progression of memory problems associated with brain amyloid and test whether anti-amyloid treatment can delay the progression of AD related brain injury on imaging and other biomarkers 2) Measure change from baseline in CSF tau biomarkers	Phase 3
Enhanced CBTi for Older Adult Sleep and Cognition (R44)	1) Evaluate the potential of the clinical intervention, Cognitive Behavioral Therapy for Insomnia (CBTi), to reduce the risk of AD dementia in insomniacs 2) Analyze change in blood biomarkers (beta-amyloid, tau, neurofilament protein) of Alzheimer’s-related dementia and inflammation	Phases 2 & 3
A Safety, Tolerability, Pharmacokinetics, Pharmacodynamics and Preliminary Efficacy Study of TPI-287 in Alzheimer's Disease	1) Determine the safety, tolerability, pharmacokinetics, and efficacy of intravenous TPI-287 in inhibiting AD progression 2) Analyze changes in concentration of AD biomarkers (i.e., beta amyloid 1-42, total tau, phosphorylated tau, tau isoforms and fragments, and tau phosphopeptides)	Phase 1
Daily Light and Sound Stimulation to Improve Brain Functions in Alzheimer's Disease	1) Study the effect of daily exposure to light and sound stimulation with the GENUS device on AD participants 2) Measure change in blood biomarkers for AD (i.e., amyloid, tau, and neurofilament light chains)	N/A	The GENUS device is composed of a panel with light-emitting diode (LED) illumination and speakers for auditory stimulation that deliver light and sound at different frequencies
Lifestyle Remodeling in Subjective Memory Complaint (SMC): Brain Imaging and Blood Biochemistry Study	1) Assess if the outlined lifestyle changes could improve memory & cognition, mitigate inflammatory factors, and inhibit dementia or MCI pathogenesis 2) Monitor the changes in concentrations of tau, beta-amyloid, interleukin 1-β, tumor necrosis factor (TNF), Interleukin-6, transforming growth factor (TGF)-β, brain-derived neurotrophic factor (BDNF), and insulin	N/A
Hypertension, Intracranial Pulsatility and Brain Amyloid-beta Accumulation in Older Adults (HIPAC Trial) (HIPAC)	1) Determine if lowering blood pressure using antihypertensive drugs alters brain pulsatility, reduces brain amyloid-beta protein accumulation, and improves neuroanatomical structures & functions in older adults 2) Measure cerebrospinal fluid amyloid-beta and tau	Phase 2	Hypertension may increase brain amyloid-beta accumulation and affect cognitive functions in older adults

## Sheet: Sheet3
Clinical Trials For Therapies that Directly Target Tau in Treatment of AD
Clinical Trial Title	Goal(s)	Phase	Additional Info
Safety Study of AADvac1, a Tau Peptide-KLH-Conjugate Active Vaccine to Treat Alzheimer’s Disease	1) Evaluate the safety, tolerability and efficacy of AADvac 1 in AD patients	Phase 1	The AADvac1 works by directly targeting the abnormal tau proteins repsonsbile for AD pahtogenesis
18-months Safety Follow-up Study of AADvac1, an Active Tau Vaccine for Alzheimer's Disease (FUNDAMANT)	Follow up with the participants in the phase 1 trial of AADvac1 (active tau vaccine for AD)	Phase 1	1) The AADvac1 works by targetting tau proteins that contribute to neurofibrillary tangles (NFTs) 2) Vaccine is expected to reduce the number of NFTs, remove hyperphosphorylated proteins and reduce the number of oligomerized and insoluble pathological tau proteins in the brain
Nicotinamide as an Early Alzheimer's Disease Treatment (NEAT)	Test whether high doses of nicotinamide (vitamin B3, niacinamide) can reduce phosphorylation of tau in participants with MCI or mild AD dementia	Phase 2
A Study of LY3202626 on Disease Progression in Participants With Mild Alzheimer's Disease Dementia (NAVIGATE-AD)	Evaluate the safety and the effect on brain tau of the study drug LY3202626 in participants with mild AD dementia	Phase 2
A Study to Evaluate the Safety, Tolerability and Immunogenicity of Tau Targeted Vaccines in Participants With Early Alzheimer's Disease	1) Evaluate the safety, tolerability and immunogenicity of different doses, regimens and combinations of tau targeted vaccines in participants with early AD 2) Observe change in anti-phosphorylated Tau IgG, anti-tau IgG, and anti-tau IgM titers in blood	Phase 1 & Phase 2
Study to Evaluate the Safety, Tolerability and the Effect of BMS-241027 on Cerebrospinal Fluid Biomarkers in Subjects With Mild Alzheimer's Disease	Evaluate safety and the pharmacodynamic effects of the drug, BMS-241027 on cerebrospinal fluid (CSF) tau, connectivity magnetic resonance imaging (MRI), and computerized cognitive tests in mild AD subjects	Phase 1
A Study of JNJ-63733657 in Participants With Early Alzheimer's Disease (Autonomy)	1) Evaluate JNJ-63733657’s efficacy in slowing clinical cognitive and functional decline in participants with early AD 2) Assess the drug's safety and tolerability	Phase 2	JNJ-63733657 is a humanized monoclonal anti-tau antibody which binds to phosphorylated tau
Gamma Induction for Alzheimer's Disease	Evaluate the efficacy of non-invasive brain stimulation with the transcranial alternating current stimulation (tACS) device in decreasing amyloid and tau concentrations as compared to placebo stimulation	Phases 1 &2
A Study to Assess Safety and Target Engagement of E2814 in Participants With Mild to Moderate Cognitive Impairment Due to Dominantly Inherited Alzheimer's Disease	1) Assess the safety and tolerability of intravenous (IV) infusions of E2814 in participants with dominantly inherited Alzheimer’s disease (DIAD) 2) Evaluate target engagement of E2814 on microtubule binding region (MTBR)-tau species in cerebrospinal fluid (CSF) in participants with DIAD	Phase 1 & 2
Efficacy and Safety of T-817MA in Patients With Mild Cognitive Impairment Due to Alzheimer's Disease (AD) or Mild AD	Evaluate the neuroprotective effect of T-817MA on tau protein phosphorylated at threonine 181 (p-tau 181) in cerebrospinal fluid (CSF) compared with placebo	Phase 2
Disease-modifying Properties of Lithium in the Neurobiology of Alzheimer's Disease	1) Determine the effect of lithium to delay progression of cognitive deficits 2) Measure the effect of lithium on CSF levels of total tau, phosphorylated tau, and amyloid-beta 42 3) Measure the effect of lithium on the activity of GSK3β in platelets and leukocytes drawn from peripheral blood	Phase 2	Recent evidence shows lithium inhibits the enzyme glycogen synthase kinase-3beta (GSK3β). This enzyme is overactive in AD and is related to the hyperphosphorylation of the tau protein and the production of beta-amyloid peptide
Effect of Lithium and Divalproex in Alzheimer's Disease	1) Examine the effect of the drugs lithium and divalproex (Depakote) on tau proteins 2) Determine whether lithium alone or in combination with divalproex reduces the altered tau protein in the spinal fluid of patients with AD	Phase 2	Both drugs have been shown in animal studies to decrease the amount of altered tau protein
Multiple Dose Safety Study of NPT088 in Patients With Mild to Moderate Probable Alzheimer's Disease	Evaluate the pharmacokinetics, immunogenicity, pharmacodynamics, safety, and tolerability of multiple doses of NPT088 in AD participants	Phase 1	The drug NPT088, also known as IgG1 Fc-GAIM fusion protein, is anti-tau
A Study of Donanemab (LY3002813) in Participants With Early Alzheimer's Disease (TRAILBLAZER-ALZ 2)	Evaluate the safety and efficacy of N3pG antibody (donanemab) in participants with early symptomatic AD with the presence of brain tau pathology
Evaluating the Efficacy and Safety of Nilotinib BE in Subjects With Early Alzheimer's Disease (NILEAD)	1) Investigate the safety and efficacy of the tyrosine kinase inhibitor (TKI), Nilotinib BE (bioequivalent), in individuals with early Alzheimer’s Disease 2) Determine whether Nilotinib BE is superior to placebo in reducing brain tau levels	Phase 3
Improving Beta-2 Adrenergic Signaling in Alzheimer's Disease	1) Determine the effects of long-term therapeutic doses of formoterol on cerebrospinal fluid (CSF) tau levels, amyloid beta protein 40/42 levels, and cognitive function in AD participants 2) Examine whether long-term daily treatment of inhaled formoterol solution would improve the structure and function of the hippocampal neuronal network	Phase 2
Impact of Nilotinib on Safety, Biomarkers and Clinical Outcomes in Mild to Moderate Alzheimer's Disease (AD)	1) Determine whether low daily oral doses of Nilotinib will stabilize CSF total tau, p-tau 231/181 and amyloid-beta 42/40 levels 2) Assess the safety of Nilotinib in AD individuals	Phase 2
High Frequency Light and Sound Stimulation to Improve Brain Functions in Alzheimer's Disease	1) Determine if gamma entrainment using light and sound stimulation (GENUS) improves memory and decreases toxic accumulation of amyloid and tau in mild Alzheimer’s patients	N/A	1) Investigators found that GENUS was effective in improving memory and decreasing toxic accumulation of amyloid and tau in AD mouse models 2) GENUS device is composed of a panel with light-emitting diode (LED) illumination and speakers for auditory stimulation. The GENUS device can deliver light and sound waves at different frequencies
GV1001 Subcutaneous(SC) for the Treatment of Moderate Alzheimer's Disease (AD)	1) Evaluate the efficacy and safety of subcutaneous administration of GV1001 in AD participants 2) Determine whether GV1001 can improve cognitive function and memory, as well as significantly reduce the amount of amyloid beta and tau proteins		1) GV1001 replicates the functions of human telomerase reverse transcriptase (hTERT) to inhibit neurotoxicity, apoptosis, and the production of reactive oxygen species by amyloid-beta in neurons 2) GV1001 improved cognitive function and reduced the amount of amyloid beta and tau proteins in AD mouse models
REGEnLIFE RGn530 - Feasibility Pilot	1) Evaluate the safety and efficacy of REGEnLIFE RGn530 device on improving cognition in Alzheimer’s disease patients 2) Determine whether RGn treatment mitigates oxidative stress, neuroinflammation, apoptosis and other harmful processes caused by the accumulation of amyloid and tau proteins	N/A	REGEnLIFE RGn 530 is a photobiomodulation medical device, consisting of a modular helmet and abdominal panel, composed of near-infrared low-level lasers (LLLT), near-infrared and red LEDs as well as a static magnetic field.
Modulators of Gamma tACS in Alzheimer's Disease (Mod-GammAD) (Mod-GammAD)	1) Evaluate how stimulation with gamma transcranial alternating current brain stimulation (tACS) affects cognitive function and the parietal cortex in AD participants with MCI	N/A	Animal models have shown that gamma oscillations reduce pathological burden of amyloid and tau by stimulating microglial activity. This results in a significant increase of cognitive performances
Phase 2 Study to Examine Grape Seed Extract as an Anti-Oligomerization Agent in Alzheimer's Disease (AD)	1) Assess safety, pharmacokinetics, therapeutic efficacy of Meganatural-AZ Grapeseed Extract (GSPE) in AD subjects 2) Determine the effects of Meganatural-Az on tau and abnormally phosphorylated tau CSF concentrations	Phase 2
An Efficacy and Safety Study of Lanabecestat (LY3314814) in Early Alzheimer's Disease (AMARANTH)	1) Investigate the effect of lanabecestat on tau density and deposition in treatment of AD 2) Measure change from baseline in CSF total tau and p-tau	Phases 2 & 3
A Study of CAD106 and CNP520 Versus Placebo in Participants at Risk for the Onset of Clinical Symptoms of Alzheimer's Disease (GS1)	1) Evaluate the ability of CAD106 and CNP520 to inhibit the onset and progression of AD participants and at-risk individuals 2) Demonstrate the effects of CNP520 vs placebo on tau pathology in the brain 3) Measure change in cerebrospinal fluid (CSF) levels of total tau and phosphorylated tau	Phases 2 & 3
BDPP Treatment for Mild Cognitive Impairment (MCI) and Prediabetes or Type 2 Diabetes Mellitus (T2DM) (BDPP)	Assess the efficacy of oral Bioactive Dietary Polyphenol Preparation (BDPP) in improving cognition and brain plasticity and lowering amyloid and tau burden in AD participants	Phase 1	Bioactive Dietary Polyphenol Preparation (BDPP) is formulated with two nutraceutical preparations grape seed polyphenolic extracts (GSE) and resveratrol
24 Months Safety and Efficacy Study of AADvac1 in Patients With Mild Alzheimer's Disease (ADAMANT)	Evaluate the safety and efficacy of AADvac1 in the treatment of patients with mild Alzheimer’s Disease	Phase 2	AADvac1 is designed to raise antibodies against pathological tau protein. The increased number of antibodies may prevent tau aggregation, enable the removal of tau aggregates, and inhibit AD pathogenesis
Anti-viral Therapy in Alzheimer's Disease	1) Assess the efficacy of the anti-viral drug, Valtrex for treatment of AD 2) Monitor change in tau accumulation via 18F-MK-6240 tau PET imaging	Phase 2	Anti-herpes simplex virus-1 (HSV1) drugs reduce Aβ and p-tau accumulation in brains of infected mice. AD mouse models also indicate relationships between HSV1 reactivation, tau hyperphosphorylation, and tau propagation
Study of the Pharmacokinetics and Pharmacodynamics of POSIPHEN® in Subjects With Amnestic Mild Cognitive Impairment	Evaluate the pharmacokinetics and effect of Posiphen® on the levels of amino terminal fragment (N-APP), tau, phosphorylated tau (p-tau), nerve growth factor (NGF), brain derived neurotrophic factor (BDNF), interleukin 1B (IL1B), S-100B protein in plasma or serum and CSF	Phase 1
Safety, Tolerability, PK and PD of Posiphen® in Subjects With Early Alzheimer's Disease (DISCOVER)	1) Evaluate the safety and pharmacological efficacy of 3 different doses of Posiphen® in inhibiting the synthesis of amyloid precursor protein (APP), tau, and α-Synuclein 2) Measure the change in concentration of AD biomarkers such as amyloid-beta, t-tau, and acetylcholinesterase (AChE) in CSF	Phases 1 & 2
The Effects of Acupuncture on the Risk of AD After TBI	Determine if acupuncture intervention will result in decreased plasma levels of amyloid-beta peptide, tau and glial fibrillary acidic protein (GFAP) and elicit neuroprotective processes that reduce axonal damage	N/A	Increasing accumulation in amyloid-beta due to TBI may contribute to the initiation of the pathological alterations in AD
